# Supplementary material for: Genome-Wide Identification and Characterization of AP2/ERF Transcription Factor Family Genes in Oil Palm under Abiotic Stress Conditions
Source: Int J Mol Sci. 2021 Mar 10;22(6):2821. doi: 10.3390/ijms22062821 (PMC8000548; doi:10.3390/ijms22062821)
Supplement: Supplementary file 1 [file ijms-22-02821-s001.zip]

Archive with 5 entries (4 files):
- ijms-1120701 FINAL supplementary/
- ijms-1120701 FINAL supplementary/Supplementary Table S1.xlsx
- ijms-1120701 FINAL supplementary/Supplementary Table S2.xlsx
- ijms-1120701 FINAL supplementary/Supplementary Table S3.xlsx
- ijms-1120701 FINAL supplementary/Supplementary Table S4.xlsx
