# Supplementary material for: Genome-Wide Identification and Characterization of AP2/ERF Transcription Factor Family Genes in Oil Palm under Abiotic Stress Conditions
Source: Int J Mol Sci. 2021 Mar 10;22(6):2821. doi: 10.3390/ijms22062821 (PMC8000548; doi:10.3390/ijms22062821)
Supplement: Supplementary file 1 [file ijms-22-02821-s001.zip › ijms-1120701 FINAL supplementary/Supplementary Table S1.xlsx]

## Sheet: Sheet1
Supplementary Table.1 : List of qPCR primers used in this study
Gene	Primer sequence	Length (bp)
EgAP2.09	F: ATAGAAGCTGCAAGGGCTTATG	112
	R: CAGCAGCCTCAGTAAGCAAC
EgAP2.12	F: CTCTCCCACCAATATCGCCTT	184
	R: CCTCGGTGCCTCGTGA
EgAP2.15	F: ACCAAAATAAGAAAGGGAAACAAGT	137
	R: TGCATAATCGCTAACAGGGAAGT
EgAP2.25	F: TTGGCTGCATCTGGGAAGAG	124
	R: TCCCGCTCCATTTCAGCTTAG
EgAP2.32	F: GCTTGATCCTCCCACTAGCA	150
	R: TTCCATTCTGGGTCGAAGGC
EgAP2.34	F: CGTCAAAATTCCCTTGTGGTTC	185
	R: TCCTGTCCATTTATGCCTTGTGA
EgERF07	F: CCTCCCTCTGTTTCTGCTGG	115
	R: TCACTCTGAATCCAGACCAAGA
EgERF14	F: CCGAATGTTGCAGAACAAAGC	182
	R: TTGTGGGGGTCTCGGATCTC
EgERF23	F: TTCGACTCAGCGTTCCTCTC	193
	R: CTCCAAAGCGAACACGAGGA
EgERF26	F: CCTCTGGAGCTTCGATGACC	141
	R: TGACAATGTCCGCTTCACCA
EgERF42	F: GGAGAAAGAAAGGAAGAAAAGGCTG	102
	R: CAGTCCGGTTGCCTGTTTTG
EgERF73	F: GGGAGCATGAGGCAAAGACT	106
	R: TTCTGTGGGGCACCATCTTC
EgERF90	F: TCCATGCTGTGGTTGATGTTC	126
	R: GGCATCTGGGAAAGCTGAGT
EgERF104	F: TTTCTATACCGCGTGGGTGC	108
	R: GGGGTTTTAGGTGGAAGGGG
EgERF125	F: TTCTCTTGTAACCCACCGCC	142
	R: TGCCATGCCAAGAATCCCTC
EgERF129	F: TGCCCATTCCTCATTGACCC	117
	R: CCGAAACGAAACGGCTTCAG
EgERF130	F: TCTCCGACTTCATCCCTCGT	106
	R: TCGGGAGTCTTGGGGAAGAA
EgRAV02	F: AGGACGTTATCGGCAAGGTG	140
	R: GGACCGCCAGAAACTAACCA
