# Supplementary material for: Genome-Wide Identification and Characterization of AP2/ERF Transcription Factor Family Genes in Oil Palm under Abiotic Stress Conditions
Source: Int J Mol Sci. 2021 Mar 10;22(6):2821. doi: 10.3390/ijms22062821 (PMC8000548; doi:10.3390/ijms22062821)
Supplement: Supplementary file 1 [file ijms-22-02821-s001.zip › ijms-1120701 FINAL supplementary/Supplementary Table S2.xlsx]

## Sheet: Sheet1
Supplementary Table.2 List of EgAP2/ERF genes identified in this study
Gene	Chromosome No.	Gene LOC	Start	End	Strand	EXON.length	EXON.count	Intron. Count	Protein length (aa)	Theoretical pI	Molecular weight (average)	CDD	Sub-cellular Localaization
EgAP2.01	Chr1	LOC105038741	3452114	3455767	-	1402	7	6	371	5.57	41782.2	AP2	Extracellular
EgAP2.02	Chr1	LOC105061293	55910420	55914769	+	2940	9	8	663	6.84	72539.5	AP2	Extracellular
EgAP2.03	Chr2	LOC105038649	30449332	30454046	-	2919	9	8	732	5.99	78250.8	AP2	Extracellular,OuterMembrane
EgAP2.04	Chr2	LOC105039271	47128654	47132706	+	1775	9	8	437	6.93	47264	AP2	Extracellular,OuterMembrane
EgAP2.05	Chr2	LOC105039548	52453910	52457981	+	1532	8	7	362	8.47	40666.7	AP2	OuterMembrane
EgAP2.06	Chr2	LOC105039637	54677737	54680615	+	2015	8	7	538	6.88	58889.8	AP2	OuterMembrane
EgAP2.07	Chr3	LOC105040353	3452092	3454481	-	1128	7	6	354	6.76	40524.9	AP2	Extracellular
EgAP2.08	Chr3	LOC105041868	30917140	30919792	-	1064	7	6	563	8.13	62803.9	AP2	OuterMembrane
EgAP2.09	Chr5	LOC105044670	3417857	3423306	-	2578	11	10	475	6.69	52479.4	AP2	OuterMembrane
EgAP2.10	Chr5	LOC105044985	11191228	11206168	+	1921	9	8	457	8.08	49462.5	AP2	Extracellula,OuterMembrane,Periplasmic
EgAP2.11	Chr5	LOC105046121	39783851	39786807	+	1389	7	6	338	8.31	38396.1	AP2	Periplasmic,Cytoplasmic
EgAP2.12	Chr5	LOC105046119	39793531	39797527	+	1734	7	6	337	6.51	38103.8	AP2	Periplasmic
EgAP2.13	Chr5	LOC105045791	46978782	46984436	+	2556	10	9	482	6.06	52358.7	AP2	Extracellular
EgAP2.14	Chr6	LOC105047801	42690785	42694246	+	1470	7	6	408	8.52	45992	AP2	Extracellular,OuterMembrane
EgAP2.15	Chr7	LOC105049141	33932382	33952654	-	2289	9	8	476	9.27	53027.8	AP2 superfamily	OuterMembrane
EgAP2.16	Chr8	LOC105050146	25964335	25967388	+	1976	10	9	499	6.12	55008	AP2	Periplasmic
EgAP2.17	Chr8	LOC105050379	30907087	30911002	+	1945	10	9	460	6.51	49766.8	AP2	OuterMembrane
EgAP2.18	Chr8	LOC105050796	37891979	37895887	+	2012	10	9	494	8.87	54324.5	AP2	OuterMembrane
EgAP2.19	Chr9	LOC105051240	14256333	14261597	-	2518	10	9	493	5.58	54030.9	AP2	Extracellular, Periplasmic,Cytoplasmic
EgAP2.20	Chr9	LOC105051414	23263436	23267901	+	2689	9	8	721	5.99	77158.7	AP2	Extracellular
EgAP2.21	Chr10	LOC105052393	10442435	10445444	-	1526	7	6	367	6.29	41495.4	AP2	OuterMembrane,Periplasmic,Cytoplasmic
EgAP2.22	Chr10	LOC105052807	18773997	18777729	-	2740	9	8	575	5.8	62969.8	AP2	Extracellular, Periplasmic
EgAP2.23	Chr13	LOC105055877	1352370	1356589	+	2799	9	8	662	6.55	72210	AP2	Extracellular
EgAP2.24	Chr13	LOC105056440	19402046	19407281	+	2572	9	8	618	6.58	67004.1	AP2	Extracellular
EgAP2.25	Chr13	LOC105056555	21768057	21773019	+	1805	8	7	381	5.38	40914.5	AP2	OuterMembrane,Periplasmic,Cytoplasmic
EgAP2.26	Chr14	LOC105057321	6510473	6516860	+	2026	9	8	427	7.69	46385	AP2	Extracellular,OuterMembrane
EgAP2.27	Chr14	LOC105057588	14610445	14618869	+	1668	9	8	414	9.22	45609	AP2 superfamily	OuterMembrane
EgAP2.28	Chr15	LOC105058199	13354541	13359265	-	3373	9	8	656	6.27	71944.9	AP2	Extracellular
EgAP2.29	Chr15	LOC105058336	15830134	15837311	-	1563	9	8	394	5.12	42795	AP2	OuterMembrane,Cytoplasmic
EgAP2.30	Chr15	LOC105058635	20907951	20913164	+	2313	9	8	616	6.25	67368.8	AP2	Extracellular
EgAP2.31	p5_sc00030	LOC105060067	2711559	2715259	+	2232	9	8	652	6.41	71264.9	AP2	Extracellular,OuterMembrane
EgAP2.32	p5_sc00335	LOC105033440	270827	274404	-	2523	10	9	529	5.72	57772.9	AP2	Extracellular, Periplasmic
EgAP2.33	p5_sc00450	LOC105034164	359085	364510	-	2517	11	10	473	6.94	52109.9	AP2	OuterMembrane
EgAP2.34	p5_sc01735	LOC105035760	65879	69093	-	1468	8	7	245	9.64	27851.1	AP2	Extracellula,OuterMembrane,Periplasmic
EgERF01	Chr1	LOC105047721	2538996	2540001	-	1006	1	0	169	9.75	18540.7	AP2	Periplasmic
EgERF02	Chr1	LOC105038150	6141264	6142448	+	1076	2	1	183	7.66	19985.5	AP2	Periplasmic,Cytoplasmic
EgERF03	Chr1	LOC105039649	8134669	8136394	+	1726	1	0	289	4.63	30390.5	AP2	Extracellular,Cytoplasmic
EgERF04	Chr1	LOC105039334	8714149	8715727	-	1579	1	0	279	9.33	30841.9	AP2	Periplasmic
EgERF05	Chr1	LOC105043213	17971717	17973047	+	1331	1	0	198	6.91	20710.2	AP2	Extracellular,Periplasmic,Cytoplasmic
EgERF06	Chr1	LOC105043206	17996981	17998032	-	1052	1	0	272	5.47	29795.2	AP2	Periplasmic,Cytoplasmic
EgERF07	Chr1	LOC105045012	24676925	24679009	+	1881	3	2	296	6.93	32807.1	AP2	Periplasmic,Cytoplasmic
EgERF08	Chr1	LOC105050553	32755539	32756732	+	1194	1	0	242	8.89	25325.4	AP2	Periplasmic
EgERF09	Chr1	LOC105050545	32765672	32767693	-	2022	1	0	172	9.38	18111.8	AP2	Periplasmic
EgERF10	Chr1	LOC105054764	37361745	37362798	+	1054	1	0	270	7.68	30487.9	AP2	Extracellular,OuterMembrane
EgERF11	Chr1	LOC105058290	46366800	46368404	-	1605	1	0	416	4.81	45009.8	AP2	Extracellular
EgERF12	Chr1	LOC105058987	49398094	49399005	+	912	1	0	202	8.47	22233.2	AP2	Periplasmic,Cytoplasmic
EgERF13	Chr2	LOC105036338	3815226	3816132	+	907	1	0	158	6.14	17679.8	AP2	Extracellular,Periplasmic,Cytoplasmic
EgERF14	Chr2	LOC105038034	13638479	13641384	-	1595	2	1	434	5.92	47318.3	AP2	Extracellular
EgERF15	Chr2	LOC105038547	28075389	28076244	-	856	1	0	176	5.1	19705	AP2	Cytoplasmic
EgERF16	Chr2	LOC105038829	32898077	32899138	-	1062	1	0	353	5.77	38599	AP2	Extracellular
EgERF17	Chr2	LOC105039661	55157558	55158296	-	644	2	1	144	5.68	16127.2	AP2	Cytoplasmic
EgERF18	Chr2	LOC105039877	59322227	59323403	-	1068	2	1	202	9.19	21918.6	AP2	Periplasmic
EgERF19	Chr2	LOC105039878	59348903	59350099	-	1100	2	1	190	9.3	20384	AP2	Periplasmic,Cytoplasmic
EgERF20	Chr3	LOC105040550	7794599	7796289	-	1691	1	0	250	5	26805.6	AP2	Extracellular,Periplasmic,Cytoplasmic
EgERF21	Chr3	LOC105040740	11910299	11912035	-	1435	2	1	336	5.93	36854.9	AP2	Extracellular
EgERF22	Chr3	LOC105040919	15002133	15003642	+	870	2	1	229	6.34	24956.9	AP2	Extracellular, Periplasmic
EgERF23	Chr3	LOC105041196	20284208	20286144	-	1845	2	1	304	5.76	33111	AP2	OuterMembrane,Periplasmic,Cytoplasmic
EgERF24	Chr3	LOC105041345	23341749	23343333	-	1585	1	0	212	6.83	23002.5	AP2	Extracellular
EgERF25	Chr3	LOC105041629	26560947	26562905	-	1959	1	0	348	5.58	38061.6	AP2	Extracellula,OuterMembrane,Periplasmic
EgERF26	Chr3	LOC105041997	38004758	38009432	+	1642	3	2	386	5.05	43073.1	AP2	Periplasmic
EgERF27	Chr3	LOC105042035	38913505	38914474	+	874	2	1	196	5.96	21461	AP2	Periplasmic,Cytoplasmic
EgERF28	Chr4	LOC105042814	22130413	22132878	-	2247	2	1	480	8.29	51811.6	AP2	Extracellular
EgERF29	Chr4	LOC105043078	30483993	30485153	-	1161	1	0	228	5.13	25434.2	AP2	Cytoplasmic
EgERF30	Chr4	LOC105043077	30541693	30542322	-	630	1	0	129	7.83	14547.2	AP2	Cytoplasmic
EgERF31	Chr4	LOC105043386	39678314	39679328	-	1015	1	0	212	5.19	23441.3	AP2	Periplasmic
EgERF32	Chr4	LOC105043387	39737594	39738796	-	1203	1	0	224	5.26	23569.9	AP2	Periplasmic
EgERF33	Chr4	LOC105043684	45253332	45254689	-	1356	2	1	266	5.99	27910.8	AP2	Extracellular
EgERF34	Chr4	LOC105043733	45969133	45970380	-	1248	1	0	283	5.17	31002.1	AP2	Periplasmic,Cytoplasmic
EgERF35	Chr4	LOC105043735	46064964	46066527	+	1564	1	0	316	9.25	32709	AP2	Periplasmic,InnerMembrane
EgERF36	Chr5	LOC105044688	5139164	5141803	-	2505	2	1	304	8.26	31350.8	AP2	Extracellular
EgERF37	Chr5	LOC105044742	5725774	5730839	+	1721	2	1	313	5.01	34611.4	AP2	Periplasmic
EgERF38	Chr5	LOC105045095	8064154	8068943	-	1055	3	2	278	9.36	31175.3	AP2	Cytoplasmic
EgERF39	Chr5	LOC105045153	15833374	15834461	+	977	2	1	220	7.67	24013.1	AP2	Periplasmic,Cytoplasmic
EgERF40	Chr5	LOC105045154	15905088	15906372	+	1193	2	1	248	7.74	27671.4	AP2	Periplasmic
EgERF41	Chr5	LOC105045243	21204204	21205295	+	1092	1	0	363	5.8	39121.1	AP2	Extracellular
EgERF42	Chr5	LOC105045901	44692976	44697353	-	1520	2	1	328	5.33	36517.6	AP2	Extracellular,Periplasmic
EgERF43	Chr6	LOC105046461	1432042	1433058	+	1017	1	0	273	6.8	30355.5	AP2	Extracellular
EgERF44	Chr6	LOC105047246	34513572	34514353	+	782	1	0	258	6.96	28447.9	AP2	Periplasmic,Cytoplasmic
EgERF45	Chr6	LOC105047248	34519906	34521122	-	1217	1	0	179	9.51	18952.4	AP2	Extracellular,Periplasmic,Cytoplasmic
EgERF46	Chr6	LOC105047549	40124170	40125801	+	1632	1	0	281	4.71	29946.2	AP2	Cytoplasmic
EgERF47	Chr6	LOC105047575	40694789	40696212	-	1424	1	0	273	9.05	30227.2	AP2	Periplasmic
EgERF48	Chr7	LOC105047821	310786	311888	+	994	2	1	209	8.98	22971	AP2	Extracellular,Periplasmic,Cytoplasmic
EgERF49	Chr7	LOC105048147	4966149	4967660	-	1512	1	0	261	7.73	28164.7	AP2	Extracellular,Periplasmic,Cytoplasmic
EgERF50	Chr7	LOC105048232	8035124	8037057	-	1564	2	1	343	5.05	37776.9	AP2	Extracellular,Periplasmic,Cytoplasmic
EgERF51	Chr7	LOC105048560	12591545	12592657	-	1113	1	0	282	5.04	31945.9	AP2	Cytoplasmic
EgERF52	Chr7	LOC105048703	16118910	16120917	+	2008	1	0	225	8.35	24447.6	AP2	Extracellular,Periplasmic
EgERF53	Chr7	LOC105048614	18365417	18367226	-	1810	1	0	318	5.35	35033.1	AP2	Extracellular,OuterMembrane,Periplasmic
EgERF54	Chr8	LOC105049456	594220	597052	+	1402	2	1	361	5.88	38841.7	AP2	Extracellular
EgERF55	Chr8	LOC105049753	12108337	12111327	+	1005	2	1	259	5.56	28459.9	AP2	Periplasmic
EgERF56	Chr8	LOC105049790	15618574	15619333	-	760	1	0	166	5.8	18418.6	AP2	Cytoplasmic
EgERF57	Chr8	LOC105050082	24838478	24839669	-	1192	1	0	220	9.23	23490.5	AP2	Periplasmic
EgERF58	Chr8	LOC105050144	25932420	25933349	+	930	1	0	186	9.82	20576.2	AP2	Periplasmic
EgERF59	Chr8	LOC105050183	26938522	26939936	-	1415	1	0	220	9.74	23494.4	AP2	Periplasmic
EgERF60	Chr8	LOC105050699	36178075	36179178	+	960	2	1	187	8.84	21348.1	AP2	Cytoplasmic
EgERF61	Chr8	LOC105050808	38075597	38076878	-	1171	2	1	144	5.96	16032	AP2	Cytoplasmic
EgERF62	Chr9	LOC105051002	255117	256155	+	1039	1	0	301	5.73	31953.2	AP2	Extracellular
EgERF63	Chr9	LOC105051098	2068748	2071390	-	2088	2	1	234	6.53	25172.8	AP2	Extracellular,OuterMembrane
EgERF64	Chr9	LOC105051385	22198778	22199808	+	1031	1	0	194	9.66	21546.2	AP2	Cytoplasmic
EgERF65	Chr9	LOC105051660	33002832	33003562	-	731	1	0	174	4.98	19339.7	AP2	Cytoplasmic
EgERF66	Chr9	LOC105051654	33056980	33058264	+	1285	1	0	132	10.5	14325.2	AP2	Cytoplasmic
EgERF67	Chr9	LOC105051977	34168976	34171227	+	1460	2	1	392	5.85	41204.5	AP2	Extracellular
EgERF68	Chr10	LOC105052245	4799737	4820929	+	1647	2	1	281	5.3	31455	AP2	Periplasmic,Cytoplasmic
EgERF69	Chr10	LOC105052315	7789370	7790887	-	1518	1	0	279	8.95	30978.6	AP2	Periplasmic,Cytoplasmic
EgERF70	Chr10	LOC105052545	17174421	17175328	+	803	2	1	219	9.87	23144.2	AP2	Periplasmic
EgERF71	Chr10	LOC105052544	17193011	17194112	+	998	2	1	199	8.93	21467.3	AP2	Periplasmic,Cytoplasmic
EgERF72	Chr10	LOC105052809	18819782	18822608	-	2032	4	3	194	9.89	21705.4	AP2	Periplasmic,Cytoplasmic
EgERF73	Chr10	LOC105053042	22776709	22781390	+	1594	3	2	386	4.85	43192.9	AP2	Periplasmic,Cytoplasmic
EgERF74	Chr10	LOC105053432	30854959	30855922	+	963	2	1	199	9.52	21490.3	AP2	Periplasmic,Cytoplasmic
EgERF75	Chr11	LOC105054150	18674017	18676622	-	1130	2	1	210	5.1	23202.9	AP2	Periplasmic
EgERF76	Chr11	LOC105053975	22988304	22989546	-	1241	2	1	261	5.99	28035.1	AP2	Extracellular,Periplasmic
EgERF77	Chr11	LOC105053954	23390323	23391542	-	1220	1	0	279	5.68	30194.2	AP2	Periplasmic
EgERF78	Chr11	LOC105053951	23446967	23448368	+	1402	1	0	308	9.07	31895.2	AP2	Periplasmic
EgERF79	Chr11	LOC109506409	24760091	24761222	-	1132	1	0	190	4.79	21215.3	AP2 superfamily	Cytoplasmic
EgERF80	Chr12	LOC105054588	1813342	1814522	-	1181	1	0	235	5.18	25214	AP2	Extracellular,Periplasmic,Cytoplasmic
EgERF81	Chr12	LOC105054672	2027107	2027907	+	801	1	0	266	9	29118.3	AP2	Extracellular
EgERF82	Chr12	LOC105054673	2091422	2092222	+	801	1	0	266	8.48	29197.3	AP2	Extracellula,OuterMembrane
EgERF83	Chr12	LOC105054704	8043357	8044280	-	924	1	0	307	5.73	34311.5	AP2	Extracellular,OuterMembrane,Cytoplasmic
EgERF84	Chr12	LOC105054757	10572731	10573842	-	1112	1	0	245	8.71	25682.8	AP2	Periplasmic
EgERF85	Chr12	LOC105055583	25205633	25206478	+	846	1	0	130	7.99	14647.1	AP2	Cytoplasmic
EgERF86	Chr12	LOC105055801	26270003	26272246	-	2244	1	0	207	5.16	22586.2	AP2	Extracellular,Periplasmic
EgERF87	Chr12	LOC105055665	28623101	28624037	+	937	1	0	232	9.88	25975.3	AP2	Periplasmic,Cytoplasmic
EgERF88	Chr13	LOC105056163	7520154	7521218	-	1065	1	0	354	4.67	39379.7	AP2	Cytoplasmic
EgERF89	Chr13	LOC105056727	21013939	21014487	+	549	1	0	144	6.83	16278.2	AP2	Periplasmic,Cytoplasmic
EgERF90	Chr13	LOC105056677	24280777	24283540	+	1762	2	1	362	5	41401.2	AP2	Cytoplasmic
EgERF91	Chr13	LOC105056678	24304237	24307710	+	1564	3	2	369	4.9	41027.4	AP2	Cytoplasmic
EgERF92	Chr13	LOC105056759	24673807	24674346	-	540	1	0	179	8.49	19795.3	AP2	Periplasmic,Cytoplasmic
EgERF93	Chr13	LOC105056761	24714327	24715536	+	1210	1	0	193	5.26	21019.8	AP2	Extracellular
EgERF94	Chr13	LOC105056762	24819681	24824676	+	1365	2	1	310	8.71	34311.7	AP2	Cytoplasmic
EgERF95	Chr13	LOC105056763	24864612	24865605	+	994	1	0	180	6.32	19607	AP2	Periplasmic,Cytoplasmic
EgERF96	Chr13	LOC105056862	27525421	27527680	-	2160	3	2	362	5.83	38896.3	AP2	Extracellular,Periplasmic
EgERF97	Chr14	LOC105057127	3428004	3429573	-	1570	1	0	286	6.43	29744.8	AP2	Extracellular
EgERF98	Chr14	LOC105057222	4957499	4959003	-	1505	1	0	251	9.5	28142.5	AP2	Cytoplasmic
EgERF99	Chr14	LOC105057527	7201071	7202193	-	1123	1	0	362	6.09	38922.9	AP2	Extracellular
EgERF100	Chr14	LOC105057457	8626039	8627063	-	909	2	1	210	7.66	22273.1	AP2	Periplasmic,Cytoplasmic
EgERF101	Chr15	LOC105058216	13644259	13645375	+	1117	1	0	228	5.49	24859.9	AP2	Periplasmic
EgERF102	Chr15	LOC105058243	14722982	14723904	+	923	1	0	249	6.01	27917.6	AP2	Cytoplasmic
EgERF103	Chr15	LOC105058400	17010818	17012856	+	2039	1	0	359	6.31	38763.2	AP2	Periplasmic
EgERF104	Chr15	LOC105058589	19947981	19952431	+	2448	3	2	364	4.87	40998.3	AP2	Extracellular,Cytoplasmic
EgERF105	Chr15	LOC105058831	20287816	20288645	+	830	1	0	148	4.85	16193	AP2	Periplasmic,Cytoplasmic
EgERF106	Chr16	LOC105059149	897284	898356	+	1073	1	0	226	5.2	24531.5	AP2	Extracellular,Periplasmic
EgERF107	Chr16	LOC105059101	1831792	1832797	-	1006	1	0	188	5.64	21031.5	AP2	OuterMembrane,Periplasmic,Cytoplasmic
EgERF108	Chr16	LOC105059100	1843881	1844307	-	427	1	0	124	7.84	13929.5	AP2	Cytoplasmic
EgERF109	Chr16	LOC105059333	10951928	10952821	+	894	1	0	179	4.9	19146.3	AP2	Extracellular,Periplasmic
EgERF110	Chr16	LOC105059334	10965052	10966103	+	1052	1	0	236	5.31	25182.1	AP2	Periplasmic
EgERF111	Chr16	LOC105059382	11571419	11572324	-	906	1	0	301	5.57	32924.8	AP2	Extracellular,Cytoplasmic
EgERF112	p5_sc00044	LOC105060231	2199071	2200229	-	1020	2	1	187	7.72	21284.9	AP2	Periplasmic,Cytoplasmic
EgERF113	p5_sc00044	LOC105060325	2429555	2430384	-	753	2	1	250	9.73	26527.7	AP2 superfamily	Extracellular,OuterMembrane,Periplasmic
EgERF114	p5_sc00046	LOC105060414	3393068	3394822	-	1304	2	1	232	8.01	25476.2	AP2	OuterMembrane
EgERF115	p5_sc00101	LOC105060890	1196929	1197925	-	997	1	0	254	6.26	28691	AP2	Cytoplasmic
EgERF116	p5_sc00109	LOC105061024	1152519	1153724	-	1206	1	0	223	9.77	23544.5	AP2	Periplasmic,Cytoplasmic
EgERF117	p5_sc00202	LOC105031973	1212814	1213920	+	1107	1	0	223	5.42	25027.8	AP2	Cytoplasmic
EgERF118	p5_sc00296	LOC105033078	75750	76698	+	949	1	0	197	9.63	21350.3	AP2	Periplasmic,Cytoplasmic
EgERF119	p5_sc00335	LOC105033442	374264	375887	-	1105	2	1	162	9.58	17564.7	AP2	Periplasmic,Cytoplasmic
EgERF120	p5_sc00387	LOC105033847	281091	282878	+	702	3	2	233	4.83	25194.9	AP2 superfamily	Extracellular,Periplasmic,Cytoplasmic
EgERF121	p5_sc00406	LOC105033968	4285	5346	-	910	2	1	205	8.76	22801.7	AP2	Extracellular,Periplasmic
EgERF122	p5_sc00514	LOC105034398	312233	313195	-	963	1	0	320	7.03	32927.5	AP2	Extracellular
EgERF123	p5_sc00805	LOC105035055	92088	93482	+	1395	1	0	166	9.66	17651.4	AP2	Periplasmic
EgERF124	p5_sc01144	LOC105035410	118165	120012	+	1848	1	0	387	9.51	42826.9	AP2	Periplasmic
EgERF125	p5_sc01679	LOC105035740	60409	61605	-	1197	1	0	242	8.71	25295.3	AP2	Periplasmic
EgERF126	p5_sc02041	LOC105035893	41201	42052	-	852	1	0	283	5.35	30336.7	AP2	Extracellular,Periplasmic
EgERF127	p5_sc08384	LOC105036666	1360	2346	-	987	1	0	198	5.47	21355.8	AP2	Periplasmic,Cytoplasmic
EgERF128	p5_sc08709	LOC105036705	1141	1698	+	558	1	0	186	10.13	20853.5	AP2	Cytoplasmic
EgERF129	p5_sc11838	LOC105036955	2144	3734	-	1591	1	0	226	5.64	23816.5	AP2	Extracellular,Periplasmic,Cytoplasmic
EgERF130	p5_sc18054	LOC105037298	293	1608	+	1223	2	1	264	6.98	28871.7	AP2	Periplasmic
EgERF131	p5_sc21795	LOC105037445	1485	2206	+	722	1	0	176	5.52	19800.1	AP2	Periplasmic
EgRAV01	Chr1	LOC105046537	22443747	22445416	+	1670	1	0	367	9.51	40112.3	B3	Periplasmic,Cytoplasmic
EgRAV02	Chr3	LOC105041281	21934815	21936021	-	1207	1	0	349	9.41	38341.5	B3	OuterMembrane,Periplasmic,Cytoplasmic
EgRAV03	Chr4	LOC105044098	49990818	49992160	+	1179	2	1	392	6.19	43531	B3	Extracellular,OuterMembrane,Periplasmic
EgRAV04	Chr6	LOC105047044	29005490	29006923	-	1432	2	1	371	9.63	41039.7	B3	Periplasmic
EgRAV05	Chr7	LOC105048752	14872899	14874679	-	1781	1	0	338	9.32	37310.4	B3_DNA	OuterMembrane,Periplasmic,Cytoplasmic
EgSoloist01	Chr2	LOC105038860	36154821	36187036	-	1197	6	5	260	9.19	28795.2	AP2 superfamily	Periplasmic
EgSoloist02	Chr9	LOC105051213	10127651	10166881	-	2197	7	6	234	9.4	26642.8	AP2 superfamily	Extracellular,Periplasmic
