# Supplementary material for: Genome-Wide Identification and Characterization of AP2/ERF Transcription Factor Family Genes in Oil Palm under Abiotic Stress Conditions
Source: Int J Mol Sci. 2021 Mar 10;22(6):2821. doi: 10.3390/ijms22062821 (PMC8000548; doi:10.3390/ijms22062821)
Supplement: Supplementary file 1 [file ijms-22-02821-s001.zip › ijms-1120701 FINAL supplementary/Supplementary Table S4.xlsx]

## Sheet: Sheet1
Supplementary Table.4 : Gene dulication analysis of EgAP2/ERF genes
Sequence	Method	Ka	Ks	Ka/Ks	P-Value(Fisher)	Length	S-Sites	N-Sites	Fold-Sites(0:2:4)	Substitutions	S-Substitutions	N-Substitutions	Fold-S-Substitutions(0:2:4)	Fold-N-Substitutions(0:2:4)	Divergence-Time	Substitution-Rate-Ratio(rTC:rAG:rTA:rCG:rTG:rCA/rCA)	GC(1:2:3)	ML-Score	AICc	Akaike-Weight	Model
EgERF13-vs-EgERF15	MA	0.582648	2.41326	0.241436	0	447	101.909	345.091	NA	222	122.142	99.8585	NA	NA	1	1.18276:1.13237:1.16693:1.15542:1.01216:1	0.558244(0.556452:0.456989:0.66129)	-1117.82	NA	NA	NA
EgERF13-vs-EgERF55	MA	0.561179	2.23534	0.251049	0	450	117.951	332.049	NA	232	135.932	96.068	NA	NA	1	0.968013:0.880421:1.08541:1.06578:1.10008:1	0.393657(0.440299:0.375:0.365672)	-1148.55	NA	NA	NA
EgERF13-vs-EgERF56	MA	0.183359	0.621744	0.29491	2.77682e-12	474	120.555	353.445	NA	101	54.1664	46.8336	NA	NA	0.294855	25.0079:26.7374:21.7241:24.4031:11.4964:1	0.56986(0.57485:0.482036:0.652695)	-963.164	NA	NA	NA
EgERF13-vs-EgERF65	MA	0.595128	2.38905	0.249106	0	453	102.238	350.762	NA	230	124.013	105.987	NA	NA	1	1.36341:1.3286:1.32971:1.29877:1.11873:1	0.570513(0.56044:0.467033:0.684066)	-1131.53	NA	NA	NA
EgERF14-vs-EgERF54	MA	0.189535	0.357103	0.530756	7.08486e-07	1074	305.653	768.347	NA	204	87.3958	116.604	NA	NA	0.237223	2.4142:2.45202:2.04024:2.08874:0.682802:1	0.50761(0.502283:0.517123:0.503425)	-2104.27	NA	NA	NA
EgERF14-vs-EgERF67	MA	0.337296	1.26967	0.265657	1.84165e-59	1062	320.707	741.293	NA	367	227.379	139.621	NA	NA	0.618858	0.875423:1.39777:0.614259:0.616052:0.417262:1	0.499648(0.487315:0.509514:0.502114)	-2439.58	NA	NA	NA
EgERF02-vs-EgERF22	MA	0.275101	3.40958	0.0806846	0	510	117.946	392.054	NA	169	133.26	35.74	NA	NA	1	2.00453:1.99394:1.6545:1.51866:1.22247:1	0.508953(0.464876:0.471074:0.590909)	-1140.98	NA	NA	NA
EgERF15-vs-EgERF66	MA	0.60035	2.26958	0.264521	0	381	91.22	289.78	NA	196	106.504	89.4961	NA	NA	1	0.875237:1.30654:0.745092:0.781302:0.54243:1	0.540293(0.524725:0.464286:0.631868)	-960.953	NA	NA	NA
EgAP2.03-vs-EgAP2.20	MA	0.0514356	0.336639	0.152792	9.13799e-48	2157	551.017	1605.98	NA	221	152.907	68.0931	NA	NA	0.124292	2.54784:2.30435:1.95493:2.0222:1.0042:1	0.525397(0.523129:0.491156:0.561905)	-3662.39	NA	NA	NA
EgAP2.01-vs-EgAP2.07	MA	0.250969	1.11582	0.22492	1.03048e-53	1047	230.684	816.316	NA	284	158.136	125.864	NA	NA	0.44152	3.12573:3.01236:2.79901:2.71112:1.67959:1	0.44916(0.480106:0.415119:0.452255)	-2197.71	NA	NA	NA
EgAP2.01-vs-EgAP2.14	MA	0.106477	0.345393	0.308279	2.66706e-14	1101	244.472	856.528	NA	146	70.1895	75.8105	NA	NA	0.159528	3.29887:3.06376:2.86831:2.85688:1.76822:1	0.445924(0.474576:0.412833:0.450363)	-1982.92	NA	NA	NA
EgSoloist01-vs-EgSoloist02	MA	0.0570854	0.3737	0.152757	3.87786e-17	693	152.433	540.567	NA	72	46.7011	25.2989	NA	NA	0.126728	1.16552:1.17653:0.945491:0.892781:0.516449:1	0.448227(0.510638:0.395745:0.438298)	-1200.92	NA	NA	NA
EgAP2.04-vs-EgAP2.06	MA	0.207369	1.92679	0.107624	4.95448e-143	1290	331.454	958.546	NA	360	274.549	85.4512	NA	NA	0.649159	2.16771:2.11242:1.85905:1.69144:1.2698:1	0.535322(0.549383:0.471193:0.585391)	-2722.01	NA	NA	NA
EgAP2.04-vs-EgAP2.17	MA	0.114204	0.389973	0.292851	1.08916e-20	1293	344.672	948.328	NA	196	108.542	87.4578	NA	NA	0.187715	3.04288:2.8669:2.63618:2.67049:1.00514:1	0.540685(0.552463:0.493576:0.576017)	-2401.8	NA	NA	NA
EgAP2.04-vs-EgAP2.18	MA	0.260163	1.90646	0.136464	1.65837e-132	1242	320.962	921.038	NA	381	273.786	107.214	NA	NA	0.685606	2.16926:2.06024:1.87197:1.86346:1.17715:1	0.501609(0.504826:0.454633:0.545367)	-2716.6	NA	NA	NA
EgERF04-vs-EgERF47	MA	0.109812	0.538625	0.203874	2.04673e-22	804	164.567	639.433	NA	125	69.7482	55.2518	NA	NA	0.197584	2.26311:2.06682:1.56019:1.50173:1.16536:1	0.629825(0.601754:0.507018:0.780702)	-1500.59	NA	NA	NA
EgAP2.06-vs-EgAP2.17	MA	0.200886	1.37889	0.145687	3.11421e-109	1356	335.613	1020.39	NA	361	250.183	110.817	NA	NA	0.492446	1.67374:1.7438:1.39326:1.36068:0.983052:1	0.552361(0.552361:0.485626:0.619097)	-2843.28	NA	NA	NA
EgAP2.06-vs-EgAP2.18	MA	0.115526	0.342125	0.337671	3.24445e-16	1371	328.474	1042.53	NA	195	94.1249	100.875	NA	NA	0.169816	2.52235:2.60771:2.22833:2.20441:1.13872:1	0.53553(0.528101:0.468023:0.610465)	-2583.93	NA	NA	NA
EgERF03-vs-EgERF21	MA	0.281137	3.94153	0.0713268	0	849	166.735	682.265	NA	269	208.226	60.7736	NA	NA	1	1.63083:3.03198:1.69283:2.25809:2.10389:1	0.581147(0.549563:0.482507:0.71137)	-1792.89	NA	NA	NA
EgERF03-vs-EgERF46	MA	0.126822	0.571684	0.221839	7.32606e-23	843	182.743	660.257	NA	140	77.7125	62.2875	NA	NA	0.223258	2.41977:2.69583:1.63954:1.64256:0.722891:1	0.656897(0.605172:0.560345:0.805172)	-1578.41	NA	NA	NA
EgERF03-vs-EgERF50	MA	0.333289	2.33955	0.142459	0	837	178.957	658.043	NA	291	190.965	100.035	NA	NA	0.762242	1.71776:2.55526:0.947502:1.03337:0.452083:1	0.560264(0.528249:0.473164:0.679379)	-1860.05	NA	NA	NA
EgERF17-vs-EgERF61	MA	0.0787078	0.393865	0.199834	8.90339e-11	432	109.089	322.911	NA	55	34.558	20.442	NA	NA	0.158291	11.6728:10.5238:9.91895:9.94921:5.04495:1	0.525287(0.465517:0.489655:0.62069)	-772.795	NA	NA	NA
EgERF18-vs-EgERF39	MA	0.388306	3.44679	0.112657	0	528	105.6	422.4	NA	208	143.386	64.6142	NA	NA	1	0.484619:1.84972:1.2329:1.13268:1.64272:1	0.560054(0.534413:0.47166:0.674089)	-1212.09	NA	NA	NA
EgERF18-vs-EgERF70	MA	0.513136	2.60913	0.196669	0	534	124.039	409.961	NA	240	145.454	94.5463	NA	NA	1	1.03359:1.05261:0.819385:1.00554:0.295123:1	0.579918(0.553279:0.518443:0.668033)	-1281.76	NA	NA	NA
EgERF18-vs-EgERF100	MA	0.419631	3.39237	0.123698	0	546	106.596	439.404	NA	232	153.652	78.348	NA	NA	1	1.06995:1.1314:1.04315:1.1036:1.2859:1	0.590188(0.560606:0.495671:0.714286)	-1266.28	NA	NA	NA
EgAP2.07-vs-EgAP2.14	MA	0.229827	1.13349	0.202762	1.35941e-58	1044	230.894	813.106	NA	275	160.44	114.56	NA	NA	0.429683	2.79575:2.49334:2.25647:2.21475:1.43262:1	0.433333(0.453012:0.4:0.446988)	-2180.6	NA	NA	NA
EgERF20-vs-EgERF49	MA	0.0790386	0.428088	0.184632	3.5687e-17	729	147.403	581.597	NA	88	50.9116	37.0884	NA	NA	0.149616	2.01213:2.01313:1.52089:1.51355:0.581908:1	0.627014(0.578067:0.518587:0.784387)	-1274.65	NA	NA	NA
EgERF21-vs-EgERF38	MA	0.430965	3.34669	0.128774	0	711	138.759	572.241	NA	300	195.943	104.057	NA	NA	1	0.773157:1.19883:0.795761:0.774266:0.837253:1	0.510582(0.488095:0.412698:0.630952)	-1696.39	NA	NA	NA
EgERF21-vs-EgERF46	MA	0.29986	4.18098	0.07172	0	813	146.57	666.43	NA	266	200.588	65.4117	NA	NA	0.99956	1.28597:2.95039:0.887847:1.45522:1.63745:1	0.564361(0.530259:0.469741:0.693084)	-1745.12	NA	NA	NA
EgERF21-vs-EgERF50	MA	0.209626	1.05514	0.198671	1.29186e-51	993	221.223	771.777	NA	245	144.705	100.295	NA	NA	0.397991	3.41055:3.59513:2.8704:2.86468:1.32124:1	0.583572(0.560172:0.481375:0.709169)	-2074.65	NA	NA	NA
EgRAV02-vs-EgRAV05	MA	0.0878958	0.550395	0.159696	4.53312e-32	1014	191.156	822.844	NA	139	82.3741	56.6259	NA	NA	0.175084	2.0382:1.99147:1.93841:2.0279:1.33059:1	0.611905(0.587143:0.468571:0.78)	-1840.71	NA	NA	NA
EgERF24-vs-EgERF52	MA	0.11691	0.327792	0.356658	4.84306e-07	627	144.376	482.624	NA	84	38.3168	45.6832	NA	NA	0.165468	2.69392:2.65337:2.52561:2.52121:1.38677:1	0.562591(0.419214:0.563319:0.70524)	-1140.3	NA	NA	NA
EgERF24-vs-EgERF101	MA	0.254989	2.02326	0.126029	1.34278e-69	612	144.794	467.206	NA	179	127.252	51.748	NA	NA	0.673346	1.07718:0.74911:0.495812:0.51346:0.355151:1	0.531646(0.42616:0.518987:0.649789)	-1320.87	NA	NA	NA
EgERF25-vs-EgERF53	MA	0.152314	0.407789	0.373512	3.90838e-12	939	232.888	706.112	NA	165	77.3748	87.6252	NA	NA	0.215676	2.04049:2.16448:1.51499:1.50999:0.855057:1	0.54661(0.509887:0.481638:0.648305)	-1847.46	NA	NA	NA
EgERF25-vs-EgERF96	MA	0.234876	1.57022	0.149582	2.01571e-89	966	228.387	737.613	NA	279	188.12	90.8803	NA	NA	0.550585	1.60243:1.60553:1.22849:1.22301:0.584808:1	0.547129(0.506427:0.487147:0.647815)	-2085.95	NA	NA	NA
EgERF25-vs-EgERF103	MA	0.269825	3.16383	0.0852843	4.03006e-167	984	248.269	735.731	NA	306	244.265	61.7345	NA	NA	1	1.44854:2.22245:1.20001:1.0254:0.79005:1	0.553509(0.521053:0.496053:0.643421)	-2128.23	NA	NA	NA
EgAP2.08-vs-EgAP2.24	MA	0.161498	1.58672	0.101781	1.94995e-86	816	197.695	618.305	NA	210	159.293	50.7072	NA	NA	0.506791	2.75838:2.72934:2.77014:2.75419:2.04181:1	0.367788(0.370192:0.354167:0.379006)	-1697.9	NA	NA	NA
EgERF26-vs-EgERF73	MA	0.123382	0.282964	0.436033	2.05999e-08	1149	336.132	812.868	NA	160	77.8794	82.1206	NA	NA	0.170067	4.27255:2.12998:1.42666:1.61933:0.610102:1	0.512821(0.566667:0.430769:0.541026)	-2090.89	NA	NA	NA
EgERF26-vs-EgERF90	MA	0.326121	0.970718	0.335958	1.5096e-31	1068	264.025	803.975	NA	313	154.719	158.281	NA	NA	0.485474	2.14906:1.97178:1.45856:1.51533:0.659054:1	0.473707(0.521628:0.400763:0.498728)	-2329.27	NA	NA	NA
EgERF26-vs-EgERF104	MA	0.273296	1.14561	0.238559	1.71411e-50	1041	262.077	778.923	NA	292	170.857	121.143	NA	NA	0.492906	2.46673:2.00268:1.54235:1.63519:0.788499:1	0.47906(0.534615:0.402564:0.5)	-2219.74	NA	NA	NA
EgERF27-vs-EgERF92	MA	0.372876	2.97023	0.125538	0	471	113.722	357.278	NA	177	126.936	50.0637	NA	NA	1	1.82528:2.12378:1.60657:1.62211:0.729068:1	0.5725(0.58:0.47:0.6675)	-1076.84	NA	NA	NA
EgERF27-vs-EgERF105	MA	0.407552	3.01946	0.134975	0	426	96.6278	329.372	NA	173	118.486	54.5138	NA	NA	1	1.20182:1.42462:0.975207:0.991062:0.535779:1	0.566123(0.5625:0.453804:0.682065)	-1000.18	NA	NA	NA
EgERF29-vs-EgERF117	MA	0.0636599	0.558439	0.113996	3.10458e-26	669	140.207	528.793	NA	84	58.7437	25.2563	NA	NA	0.167354	4.93479:2.8729:1.59204:1.50523:0.639495:1	0.593886(0.563319:0.465066:0.753275)	-1163.95	NA	NA	NA
EgERF29-vs-EgERF85	MA	0.386085	3.48236	0.110869	0	372	73.7583	298.242	NA	155	107.022	47.9778	NA	NA	1	0.992507:1.06597:1.31095:1.25251:1.63607:1	0.465248(0.446809:0.374468:0.574468)	-869.113	NA	NA	NA
EgERF29-vs-EgERF107	MA	0.219752	4.04183	0.0543694	0	558	113.912	444.088	NA	183	150.995	32.005	NA	NA	1	2.71123:2.79835:2.53232:2.52738:0.971437:1	0.544012(0.519481:0.435065:0.677489)	-1193.88	NA	NA	NA
EgERF05-vs-EgERF44	MA	0.645617	1.89858	0.340053	1.46205e-77	588	166.308	421.692	NA	324	173.984	150.016	NA	NA	1	0.844307:1.29081:0.777766:0.775149:0.760733:1	0.480204(0.507663:0.463602:0.469349)	-1511.89	NA	NA	NA
EgERF31-vs-EgERF75	MA	0.0747211	0.614086	0.121679	1.03631e-25	630	131.865	498.135	NA	86	58.918	27.082	NA	NA	0.187615	1.85119:2.6622:1.4653:1.44587:0.919941:1	0.63302(0.591549:0.532864:0.774648)	-1121.59	NA	NA	NA
EgERF31-vs-EgERF80	MA	0.197358	4.03658	0.0488923	0	615	121.955	493.045	NA	175	146.118	28.8821	NA	NA	0.958681	2.11256:3.49694:1.90972:1.87115:1.09088:1	0.600137(0.567901:0.504115:0.728395)	-1274.44	NA	NA	NA
EgERF31-vs-EgERF109	MA	0.474352	2.77932	0.170672	0	498	113.569	384.431	NA	222	140.709	81.291	NA	NA	1	1.12107:1.21976:1.02661:0.963352:1.23038:1	0.55531(0.519912:0.486726:0.659292)	-1192.92	NA	NA	NA
EgERF33-vs-EgERF76	MA	0.125451	0.755041	0.166151	2.5726e-31	747	161.272	585.728	NA	132	82.3225	49.6775	NA	NA	0.261375	2.72956:2.77243:2.75885:2.76944:1.89023:1	0.597372(0.5:0.5681:0.724014)	-1401.01	NA	NA	NA
EgERF34-vs-EgERF77	MA	0.110793	0.722218	0.153406	3.05169e-30	798	122.22	675.78	NA	123	66.5505	56.4495	NA	NA	0.204437	1.00736:2.63972:1.25418:0.549914:1.02939:1	0.636364(0.594276:0.506734:0.808081)	-1459.03	NA	NA	NA
EgAP2.09-vs-EgAP2.33	MA	0.106968	0.262982	0.406751	4.40117e-10	1365	353.999	1011	NA	173	80.0313	92.9687	NA	NA	0.147429	2.78396:3.03795:2.22264:2.21016:1.56366:1	0.525503(0.544181:0.488147:0.544181)	-2484.31	NA	NA	NA
EgAP2.09-vs-EgAP2.13	MA	0.2293	0.912882	0.251183	8.71102e-55	1329	326.123	1002.88	NA	352	198.598	153.402	NA	NA	0.397044	1.73314:1.66986:1.65122:1.64597:1.33397:1	0.502(0.528:0.463:0.515)	-2833.78	NA	NA	NA
EgERF36-vs-EgERF97	MA	0.0844955	0.381292	0.221603	2.14951e-17	840	197.873	642.127	NA	107	62.2405	44.7595	NA	NA	0.15441	1.24007:2.51653:0.791644:0.81316:0.691613:1	0.597535(0.524116:0.601286:0.667203)	-1515.77	NA	NA	NA
EgERF37-vs-EgERF42	MA	0.446489	1.69956	0.262709	2.85873e-59	759	186.235	572.765	NA	297	164.273	132.727	NA	NA	0.753953	1.93944:1.89608:1.54097:1.56898:0.906756:1	0.476703(0.550179:0.4319:0.448029)	-1815.68	NA	NA	NA
EgERF37-vs-EgERF68	MA	0.362573	1.85206	0.195767	8.43435e-60	627	153.953	473.047	NA	219	136.745	82.2554	NA	NA	0.728302	2.30914:2.29933:1.73694:1.7445:0.731829:1	0.413153(0.481928:0.375:0.38253)	-1448.9	NA	NA	NA
EgAP2.10-vs-EgAP2.26	MA	0.117482	0.354284	0.331603	2.38008e-16	1275	335.007	939.993	NA	191	98.9411	92.0589	NA	NA	0.179702	2.31145:2.62562:1.84003:1.91432:0.780086:1	0.54858(0.554933:0.504484:0.586323)	-2394.44	NA	NA	NA
EgERF38-vs-EgERF69	MA	0.232241	2.16979	0.107034	0	747	151.072	595.928	NA	226	158.907	67.0927	NA	NA	0.624087	1.63331:1.67258:1.24446:1.24131:0.507532:1	0.587918(0.553398:0.482201:0.728155)	-1610.19	NA	NA	NA
EgERF38-vs-EgERF98	MA	0.120706	0.580189	0.208045	1.56155e-22	753	151.18	601.82	NA	125	68.3735	56.6265	NA	NA	0.212956	1.29373:1.29445:1.04132:1.02567:0.911782:1	0.617682(0.582437:0.507168:0.763441)	-1435.66	NA	NA	NA
EgERF39-vs-EgERF70	MA	0.386042	3.37681	0.114321	0	582	119.475	462.525	NA	225	155.971	69.0286	NA	NA	1	1.52991:1.52132:1.23535:1.20968:1.01658:1	0.591463(0.544715:0.520325:0.70935)	-1335.72	NA	NA	NA
EgERF39-vs-EgERF100	MA	0.092045	0.559443	0.16453	6.67631e-20	618	111.415	506.585	NA	87	49.7686	37.2314	NA	NA	0.176309	1.55873:1.61468:1.21454:1.24607:0.766578:1	0.623704(0.571111:0.515556:0.784444)	-1109.06	NA	NA	NA
EgERF41-vs-EgERF99	MA	0.107809	0.229734	0.469277	5.5042e-06	1077	296.953	780.047	NA	131	58.673	72.327	NA	NA	0.141426	2.21896:2.67121:1.82465:1.64723:0.969118:1	0.517257(0.453678:0.558583:0.53951)	-1965.47	NA	NA	NA
EgAP2.13-vs-EgAP2.33	MA	0.233491	0.923003	0.252969	1.42804e-56	1338	357.938	980.062	NA	365	215.638	149.362	NA	NA	0.417947	2.1773:1.94424:1.63795:1.64645:0.990115:1	0.506061(0.538384:0.468687:0.511111)	-2911.4	NA	NA	NA
EgERF42-vs-EgERF68	MA	0.203392	0.568868	0.357539	1.13418e-11	663	156.594	506.406	NA	142	65.8555	76.1445	NA	NA	0.289714	2.58945:2.68094:2.19881:2.23403:1.07156:1	0.410911(0.457958:0.387387:0.387387)	-1330.68	NA	NA	NA
EgAP2.11-vs-EgAP2.21	MA	0.21437	0.474792	0.451503	9.50987e-11	996	249.577	746.423	NA	218	92.7526	125.247	NA	NA	0.279626	2.44455:2.17217:1.8629:1.86973:1.1452:1	0.467023(0.501337:0.411765:0.487968)	-2083.42	NA	NA	NA
EgRAV01-vs-EgRAV04	MA	0.121682	0.501518	0.242627	2.28021e-22	1062	198.974	863.026	NA	164	79.9078	84.0922	NA	NA	0.192847	2.05695:2.06713:1.70281:1.8902:0.6568:1	0.608225(0.61039:0.444156:0.77013)	-1987.42	NA	NA	NA
EgERF46-vs-EgERF50	MA	0.349058	3.45254	0.101102	0	825	172.531	652.469	NA	294	212.682	81.3175	NA	NA	0.998083	1.38788:2.4118:0.677171:0.925805:0.517882:1	0.556667(0.521429:0.471429:0.677143)	-1862.59	NA	NA	NA
EgERF53-vs-EgERF96	MA	0.214716	1.62475	0.132153	3.34437e-90	903	195.768	707.232	NA	249	168.537	80.4626	NA	NA	0.520408	1.69804:1.61115:1.54152:1.53079:0.92182:1	0.556728(0.510554:0.48285:0.676781)	-1893.69	NA	NA	NA
EgERF53-vs-EgERF103	MA	0.20769	1.85461	0.111986	1.3752e-109	906	210.476	695.524	NA	260	189.773	70.2273	NA	NA	0.590293	1.81718:1.83126:1.57983:1.56707:1.00496:1	0.554521(0.517287:0.484043:0.662234)	-1919.34	NA	NA	NA
EgERF52-vs-EgERF101	MA	0.248861	1.27216	0.195622	2.42286e-41	633	151.997	481.003	NA	177	109.323	67.677	NA	NA	0.494577	1.96165:1.65307:1.22225:1.19234:0.743183:1	0.535665(0.436214:0.522634:0.648148)	-1377.31	NA	NA	NA
EgAP2.15-vs-EgAP2.27	MA	0.0593058	0.202455	0.292934	7.01993e-11	1227	310.005	916.995	NA	104	55.7193	48.2807	NA	NA	0.0954728	2.01924:2.0702:1.48806:1.54769:0.470109:1	0.446068(0.462422:0.473904:0.401879)	-2096.29	NA	NA	NA
EgERF54-vs-EgERF67	MA	0.363552	1.17099	0.310465	3.16508e-45	996	294.095	701.905	NA	350	201.037	148.963	NA	NA	0.601971	1.26668:1.31586:1.11411:1.00965:0.745529:1	0.535545(0.527251:0.53673:0.542654)	-2313.62	NA	NA	NA
EgERF55-vs-EgERF63	MA	0.288017	1.60078	0.179923	2.42254e-63	642	173.806	468.194	NA	220	148.181	71.8191	NA	NA	0.643416	2.2223:2.33764:2.03284:1.82982:1.08976:1	0.449405(0.491071:0.4375:0.419643)	-1445.46	NA	NA	NA
EgERF59-vs-EgERF116	MA	0.0641938	0.540439	0.118781	1.26417e-24	660	145.244	514.756	NA	82	57.7072	24.2928	NA	NA	0.169	3.3709:3.44633:2.15153:2.10488:0.582291:1	0.703125(0.683036:0.609375:0.816964)	-1134.28	NA	NA	NA
EgAP2.17-vs-EgAP2.18	MA	0.260806	1.43878	0.181268	4.18597e-100	1314	324.951	989.049	NA	390	251.333	138.667	NA	NA	0.552118	2.24795:2.29834:2.00679:1.9964:1.22954:1	0.519665(0.509671:0.470019:0.579304)	-2849.66	NA	NA	NA
EgERF60-vs-EgERF112	MA	0.0930975	0.268323	0.346961	4.48104e-06	561	145.881	415.119	NA	67	33.7139	33.2861	NA	NA	0.138663	3.54184:3.90788:2.42051:2.43349:0.540176:1	0.528369(0.515957:0.454787:0.614362)	-1014.75	NA	NA	NA
EgERF63-vs-EgERF114	MA	0.113843	0.343388	0.331528	3.59042e-09	693	178.918	514.082	NA	99	50.7024	48.2976	NA	NA	0.173107	3.6286:3.38513:3.15151:3.14131:1.38688:1	0.565678(0.552966:0.516949:0.627119)	-1303.98	NA	NA	NA
EgERF69-vs-EgERF98	MA	0.202657	4.13946	0.0489575	0	714	144.611	569.389	NA	217	181.93	35.0698	NA	NA	1	1.74224:1.75124:1.29004:1.28918:0.501941:1	0.589306(0.551195:0.493174:0.723549)	-1515.54	NA	NA	NA
EgERF70-vs-EgERF100	MA	0.355487	1.76446	0.201471	2.88667e-53	567	114.733	452.267	NA	193	107.57	85.4299	NA	NA	0.640593	1.61996:1.49432:1.29466:1.2892:1.05093:1	0.595436(0.545643:0.522822:0.717842)	-1272.1	NA	NA	NA
EgERF73-vs-EgERF90	MA	0.320785	1.00738	0.318435	5.84981e-36	1068	259.367	808.633	NA	319	160.077	158.923	NA	NA	0.487528	1.85649:1.79023:1.36844:1.40425:0.566609:1	0.479644(0.524173:0.405852:0.508906)	-2330.88	NA	NA	NA
EgERF73-vs-EgERF104	MA	0.246639	1.04125	0.236868	3.02612e-48	1035	245.113	789.887	NA	277	157.09	119.91	NA	NA	0.434823	1.58273:1.67721:1.26257:1.37632:0.57006:1	0.482568(0.534439:0.405612:0.507653)	-2176.66	NA	NA	NA
EgERF77-vs-EgERF84	MA	0.473096	2.98255	0.158622	0	633	132.91	500.09	NA	259	162.196	96.8042	NA	NA	1	0.709625:0.928811:0.818032:0.502521:0.667806:1	0.568471(0.538217:0.474522:0.692675)	-1477.95	NA	NA	NA
EgERF75-vs-EgERF80	MA	0.196813	4.47594	0.0439713	0	612	114.872	497.128	NA	171	143.662	27.338	NA	NA	1	1.30939:2.79986:1.56404:1.563:0.982742:1	0.607438(0.570248:0.504132:0.747934)	-1258.25	NA	NA	NA
EgERF75-vs-EgERF109	MA	0.492989	2.87963	0.171199	0	501	106.431	394.569	NA	213	130.301	82.6993	NA	NA	1	0.839228:1.63002:1.35495:1.16981:1.19208:1	0.568012(0.526906:0.491031:0.686099)	-1194.19	NA	NA	NA
EgERF80-vs-EgERF109	MA	0.472522	2.83589	0.166622	0	525	117.174	407.826	NA	228	144.31	83.6897	NA	NA	1	1.04261:1.12972:1.31292:1.25319:2.0283:1	0.573611(0.539583:0.49375:0.6875)	-1247.22	NA	NA	NA
EgERF10-vs-EgERF43	MA	0.105871	0.356042	0.297356	3.41127e-12	801	197.186	603.814	NA	111	58.0985	52.9015	NA	NA	0.167457	2.36867:3.39305:1.92222:1.99666:1.61513:1	0.486763(0.454874:0.487365:0.518051)	-1496.08	NA	NA	NA
EgERF85-vs-EgERF117	MA	0.421625	3.48456	0.120998	0	375	70.8114	304.189	NA	153	100.673	52.3274	NA	NA	1	1.00416:1.36534:1.14147:1.08156:1.01711:1	0.473071(0.432314:0.373362:0.613537)	-872.394	NA	NA	NA
EgERF85-vs-EgERF107	MA	0.412965	3.63454	0.113622	0	354	64.5057	289.494	NA	157	103.979	53.0213	NA	NA	1	1.08439:1.42331:1.22573:1.20191:1.19094:1	0.487562(0.447761:0.395522:0.619403)	-824.056	NA	NA	NA
EgERF86-vs-EgERF106	MA	0.0668725	0.510745	0.130931	8.94869e-22	606	132.902	473.098	NA	77	52.5208	24.4792	NA	NA	0.164218	3.46635:5.4125:2.10169:2.09886:0.521908:1	0.546695(0.506466:0.489224:0.644397)	-1070.25	NA	NA	NA
EgAP2.23-vs-EgAP2.28	MA	0.0659082	0.28381	0.232227	2.7861e-28	1968	477.714	1490.29	NA	202	117.138	84.8617	NA	NA	0.118802	1.8331:1.92688:1.43573:1.46208:0.692428:1	0.491453(0.515837:0.459276:0.499246)	-3382.84	NA	NA	NA
EgAP2.23-vs-EgAP2.31	MA	0.140703	0.918724	0.153151	1.46316e-105	1911	474.714	1436.29	NA	410	280.175	129.825	NA	NA	0.333972	1.84508:1.78912:1.40087:1.42173:0.644801:1	0.471485(0.505162:0.455015:0.454277)	-3779.15	NA	NA	NA
EgAP2.24-vs-EgAP2.30	MA	0.107537	0.478076	0.224936	2.00264e-42	1821	431.5	1389.5	NA	281	162.962	118.038	NA	NA	0.195339	2.0817:2.33918:1.85431:1.82679:1.62724:1	0.521937(0.520064:0.495185:0.550562)	-3405.86	NA	NA	NA
EgAP2.25-vs-EgAP2.29	MA	0.132789	0.318479	0.416948	6.36876e-10	1140	321.404	818.596	NA	172	83.4166	88.5834	NA	NA	0.185141	2.92802:2.1621:1.36524:1.40759:0.770451:1	0.49537(0.574495:0.458333:0.453283)	-2139.71	NA	NA	NA
EgERF90-vs-EgERF104	MA	0.202334	0.650944	0.310832	3.38612e-22	1020	249.843	770.157	NA	215	109.797	105.203	NA	NA	0.312219	3.23393:2.85769:2.37379:2.33345:1.58493:1	0.470063(0.518767:0.398123:0.493298)	-2007.54	NA	NA	NA
EgERF92-vs-EgERF105	MA	0.516316	2.50633	0.206005	0	408	99.1669	308.833	NA	178	108.434	69.5663	NA	NA	1	0.620424:0.905147:0.618154:0.718445:0.688557:1	0.524306(0.528646:0.450521:0.59375)	-982.87	NA	NA	NA
EgERF96-vs-EgERF103	MA	0.0885995	0.504392	0.175656	3.58568e-30	1035	243.777	791.223	NA	145	92.3494	52.6506	NA	NA	0.186533	3.16054:3.05693:2.91782:2.87409:1.40593:1	0.604332(0.559682:0.533156:0.720159)	-1860.43	NA	NA	NA
EgAP2.28-vs-EgAP2.31	MA	0.169466	0.862289	0.196531	1.25966e-85	1905	458.291	1446.71	NA	429	264.75	164.25	NA	NA	0.336141	1.87394:1.86609:1.57336:1.58344:0.839969:1	0.469585(0.503709:0.451039:0.454006)	-3843.72	NA	NA	NA
EgERF102-vs-EgERF115	MA	0.167392	0.556354	0.300873	8.15424e-16	729	161.217	567.783	NA	143	69.4297	73.5703	NA	NA	0.25341	2.37193:2.59187:1.77198:1.74083:0.696408:1	0.606003(0.624521:0.477011:0.716475)	-1436.48	NA	NA	NA
EgERF11-vs-EgERF88	MA	0.335907	1.20695	0.278309	1.06232e-50	1017	241.739	775.261	NA	335	177.011	157.989	NA	NA	0.542953	1.48074:1.4641:1.33494:1.31702:1.03386:1	0.474151(0.519676:0.402778:0.5)	-2331.45	NA	NA	NA
EgAP2.02-vs-EgAP2.23	MA	0.127106	0.813345	0.156276	3.77733e-95	1947	483.365	1463.64	NA	388	263.371	124.629	NA	NA	0.297473	1.67553:1.65968:1.29057:1.38006:0.528907:1	0.486214(0.51551:0.460857:0.482275)	-3765.05	NA	NA	NA
EgAP2.02-vs-EgAP2.28	MA	0.160233	0.787856	0.203379	2.09581e-78	1944	482.454	1461.55	NA	418	258.645	159.355	NA	NA	0.315994	2.21837:2.26499:1.77834:1.81747:0.740188:1	0.485119(0.514881:0.457589:0.482887)	-3859.03	NA	NA	NA
EgAP2.02-vs-EgAP2.31	MA	0.0641122	0.270288	0.2372	8.86655e-26	1950	477.89	1472.11	NA	193	111.517	81.483	NA	NA	0.11464	1.84907:2.06984:1.45134:1.47174:0.92925:1	0.48023(0.52027:0.467718:0.452703)	-3308.35	NA	NA	NA
